# Supplementary material for: Addressing the challenges of estimating the target population in calculation of routine infant immunization coverage in Kenya
Source: PLOS Glob Public Health. 2025 Jul 8;5(7):e0004298. doi: 10.1371/journal.pgph.0004298 (PMC12237011; doi:10.1371/journal.pgph.0004298)
Supplement: S1 Data — This Excel file contains country-level data on annual live births from 1999 -2023 in Kenya derived from Cohort Component Projections method, BCG and DTP1 doses as denominators method, Population growth rate method and ANC1 Visits method. The file supports analysis comparing the 4 target population estimation methods. (XLSX) [file pgph.0004298.s001.xlsx]

## Sheet: Sheet1
WPP estimates method				Cohort component population projections			Population growth rate method			BCG Numerator as denominator method				Population growth rate method			ANC1	ANC1Coverage			UNDP	Census-based	BCG Numerator as denominator method		ANC1
year	live births surviving to age 1			Year	live births	live births surviving to age 1	Year	Growth rate	live births surviving to age 1	no of BCG doses	no of DTP1 doses			Year	births	growth rate				Year	live births surviving to age 1	live births surviving to age 1	no of BCG doses	no of DTP1 doses	ANC1 visits
1999	1140316			1999	1199045	1140316	1999	0.02977	1096598					1999	1096598	0.02977				2020	1411290	1.12718e+06	1332026	1321208	1204838
2000	1174070			2000	1233019	1174070	2000	0.03047	1.12924e+06	546915	664662			2000				76.2		2021	1429809	1.12751e+06	1403725	1407034	1435878
2001	1211706			2001	1270715	1211706	2001	0.03222	1.13001e+06	939268	894669			2001						2022	1444424	1.12673e+06	1374201	1383725	1385234
2002	1244639			2002	1303182	1244639	2002	0.03073	1.13193e+06	963998	923397			2002						2023	1461194	1.1264e+06	1367709	1405850	1422608
2003	1270422			2003	1327867	1270422	2003	0.03098	1.1303e+06	1167218	1062961			2003				88.1
2004	1300886			2004	1357304	1300886	2004	0.03112	1.13057e+06	1165451	1057981			2004
2005	1333023			2005	1388301	1333023	2005	0.03034	1.13072e+06	1165448	1098414			2005
2006	1366306			2006	1420990	1366306	2006	0.0306	1.12987e+06	1293995	1158005			2006							UNDP	Census-based	BCG Numerator as denominator method
2007	1403503			2007	1456741	1403503	2007	0.02986	1.13015e+06	1311507	1168338			2007						Year	live births surviving to age 1	live births surviving to age 1	no of BCG doses	no of DTP1 doses
2008	1431899			2008	1484001	1431899	2008	0.03072	1.12934e+06	1281124	1118606			2008
2009	1451123			2009	1501942	1451123	2009	0.03	1221937	1278828	1194043			2009	1221937	0.03		91.5
2010	1459086			2010	1508620	1459086	2010	0.0286	1.2586e+06	1333991	1185197			2010				88.5
2011	1449087			2011	1496940	1449087	2011	0.0269	1.25688e+06	1285494	1242368			2011			1144314
2012	1431636			2012	1477880	1431636	2012	0.0256	1.25481e+06	1217074	1187483			2012			1169586
2013	1413994			2013	1458784	1413994	2013	0.0244	1.25322e+06	1276848	1187926			2013			1234997
2014	1408826			2014	1452569	1408826	2014	0.0232	1.25175e+06	1321797	1265663			2014				95.5
2015	1412364			2015	1455413	1412364	2015	0.0222	1.25029e+06	1278058	1253847			2015			1400956	93.7
2016	1411711			2016	1453935	1411711	2016	0.0223	1.24906e+06	1307608	1269542			2016
2017	1414795			2017	1456356	1414795	2017	0.022	1.24919e+06	1242786	1178518			2017
2018	1416945			2018	1457849	1416945	2018	0.0205	1.24882e+06	1372026	1351559			2018
2019	1405367			2019	1445243	1405367	2019	0.02	1105074	1347199	1356245			2019	1105074	0.02
2020	1411290			2020	1450722	1411290	2020	0.0203	1.12718e+06	1332026	1321208			2020			1204838	92.8
2021	1429809			2021	1469426	1429809	2021	0.0196	1.12751e+06	1403725	1407034			2021			1435878
2022	1444424			2022	1483377	1444424	2022	0.0193	1.12673e+06	1374201	1383725			2022			1385234	97
2023	1461194			2023	1499998	1461194	2023	0.0199	1.1264e+06	1367709	1405850			2023			1422608
